# Supplementary material for: Long-Focusing Device for Broadband THz Applications Based on a Tunable Reflective Biprism
Source: Micromachines (Basel). 2023 Oct 18;14(10):1939. doi: 10.3390/mi14101939 (PMC10609471; doi:10.3390/mi14101939)
Supplement: Supplementary file 1 [file micromachines-14-01939-s001.zip]

Archive with 1 entries (1 files):
- micromachines-2644387-supplementary.pdf
